# Supplementary material for: The VaMa (Vatavuk and Marić) Artificial Intraocular Lens Capsule: A Novel Device and Method for Reversible Secondary Intraocular Lens Implantation in Patients with Aphakia Without Efficient Capsular Support
Source: Biomedicines. 2025 Jan 11;13(1):162. doi: 10.3390/biomedicines13010162 (PMC11762745; doi:10.3390/biomedicines13010162)
Supplement: Supplementary file 1 [file biomedicines-13-00162-s001.zip]

Archive with 1 entries (1 files):
- biomedicines-3386140-supplementary.MOV
